# Supplementary material for: The effect of environmental factors on the genetic differentiation of Cucurbita ficifolia populations based on whole-genome resequencing
Source: BMC Plant Biol. 2023 Dec 15;23:647. doi: 10.1186/s12870-023-04602-3 (PMC10722772; doi:10.1186/s12870-023-04602-3)
Supplement: Supplementary file 1 — Additional file 1: Table S1. Geographical location, phenotypic information and meteorological factors of sample sites. [file 12870_2023_4602_MOESM1_ESM.xlsx]

## Sheet: Table S4
	Table S1 Geographical location, phenotypic information and meteorological factors of sample sites.
样品名称	Individuals	Population	Length of seed	Breadth of seed	Thickness of seed	Thousand seed weight	Altitude	Annual mean temperature	Annual precipitation	Number of frost-free days	Annual average sunshine	Rind color
DY-H1	DY-H1	DY	17.6	11.6	1.4		1900	17.2	596.2	252	2436	‘decorative’
DY-H2	DY-H2	DY	17.9	12.1	1.5	165.6	1900	17.2	596.2	252	2436	‘decorative’
GM-H1	GM-H1	GM	19	12.1	3	271.91	1130	18.8	1416	309	1346	‘decorative’
GM-H2	GM-H2	GM	17.4	11	2.7	237.47	1130	18.8	1416	309	1346	‘decorative’
GM-H3	GM-H3	GM	15.3	9.7	2.5	184.7	1130	18.8	1416	309	1346	‘decorative’
GM-H4	GM-H4	GM	16.4	11.2	3	240.86	1130	18.8	1416	309	1346	‘decorative’
GM-H5	GM-H5	GM	16.6	11.3	3	271.94	1130	18.8	1416	309	1346	‘decorative’
MLP-H1	MLP-H1	MLP	17.5	11	2.2	228.89	1915	23	1068	330	1517	‘decorative’
MLP-H2	MLP-H2	MLP	15.9	10.3	2.2	164.77	1915	23	1068	330	1517	‘decorative’
MLP-H3	MLP-H3	MLP	16.6	10.7	2.6	214.42	1915	23	1068	330	1517	‘decorative’
MLP-H4	MLP-H4	MLP	14.5	9	1.9	148.38	1915	23	1068	330	1517	‘decorative’
MLP-H5	MLP-H5	MLP	17.2	11.4	2.2	213.13	1915	23	1068	330	1517	‘decorative’
MLP-H6	MLP-H6	MLP	18.8	12.2	2.8	274.23	1915	23	1068	330	1517	‘decorative’
TC-1	TC-1	TC	17.9	11.5	2.6	248.92	2335	19.4	1531	287	2035	-
TC-2	TC-2	TC	16.4	10.3	2.4	194.7	2335	19.4	1531	287	2035	-
TC-3	TC-3	TC	18.9	12.1	2.6	239.51	2335	19.4	1531	287	2035	-
TC-4	TC-4	TC	17.1	11.5	2.2	208.37	2335	19.4	1531	287	2035	-
TC-5	TC-5	TC	16.3	10.9	2.3	190.38	2335	19.4	1531	287	2035	-
LY-1	LY-1	LY	20.2	12.2	2.4	174.89	2406	15.5	1400	275	1330	-
LY-2	LY-2	LY	20.6	12.8	2.5	265.37	2406	15.5	1400	275	1330	-
LY-3	LY-3	LY	19.9	14.3	2.8	304.42	2406	15.5	1400	275	1330	-
DL-W1	DL-W1	DL	16.5	11	2.7	198.68	2300	13.4	783.5	276	2019	white
DL-W2	DL-W2	DL	15.3	10.3	2.5	206.46	2300	13.4	783.5	276	2019	white
DL-W3	DL-W3	DL	17.8	11.7	2.7	259.62	2300	13.4	783.5	276	2019	white
DL-W4	DL-W4	DL	15.4	9.5	2.5	201.15	2300	13.4	783.5	276	2019	white
DL-W5	DL-W5	DL	16.5	10.8	2.8	247.11	2300	13.4	783.5	276	2019	white
YB-H1	YB-H1	YB	17.3	10.9	2.7	208.17	1973	15.9	1009.4	253	2343	‘decorative’
YB-H2	YB-H2	YB	18.9	11.7	2.1	218.97	1973	15.9	1009.4	253	2343	‘decorative’
YB-H3	YB-H3	YB	19.8	12.5	2.2	233.1	1973	15.9	1009.4	253	2343	‘decorative’
YB-H4	YB-H4	YB	18.7	12	2.8	282.37	1973	15.9	1009.4	253	2343	‘decorative’
YB-H5	YB-H5	YB	17.5	11.8	2.1	188.98	1973	15.9	1009.4	253	2343	‘decorative’
NH-G1	NH-G1	NH	17.8	11.7	2.6	243.26	2075	14.9	823	301	2611	green
NH-G2	NH-G2	NH	16.5	11.8	1.9	175.86	2075	14.9	823	301	2611	green
NH-G3	NH-G3	NH	17.7	11.7	2.5	215.52	2075	14.9	823	301	2611	green
NH-G4	NH-G4	NH	18.8	12.2	2.1	234.2	2075	14.9	823	301	2611	green
NH-G5	NH-G5	NH	16.3	10.2	2.5	182.52	2075	14.9	823	301	2611	green
NH-G6	NH-G6	NH	19.1	13.7	2.3	247.77	2075	14.9	823	301	2611	green
NH-G7	NH-G7	NH	17.7	12.3	2.6	248.37	2075	14.9	823	301	2611	green
NH-G8	NH-G8	NH	17.4	11.6	2.7	246.1	2075	14.9	823	301	2611	green
NH-G10	NH-G10	NH	17.1	11.5	2.6	233.61	2075	14.9	823	301	2611	green
NH-H1	NH-H1	NH	16.6	11.1	2.3	226.35	2075	14.9	823	301	2611	‘decorative’
NH-H2	NH-H2	NH	16.7	11	2.3	215.18	2075	14.9	823	301	2611	‘decorative’
NH-H3	NH-H3	NH	17.3	12	2.7	254.44	2075	14.9	823	301	2611	‘decorative’
NH-H4	NH-H4	NH	16.2	10.6	2.1	211.45	2075	14.9	823	301	2611	‘decorative’
NH-H5	NH-H5	NH	17.7	11.1	2.4	229.6	2075	14.9	823	301	2611	‘decorative’
NH-W1	NH-W1	NH	16.4	9.9	2.2	175.17	2075	14.9	823	301	2611	white
NH-W2	NH-W2	NH	16.6	10	3	234.29	2075	14.9	823	301	2611	white
NH-W3	NH-W3	NH	17.5	11.5	3	267.09	2075	14.9	823	301	2611	white
NH-W4	NH-W4	NH	14.6	9.6	2.4	172.62	2075	14.9	823	301	2611	white
NH-W5	NH-W5	NH	18.2	11.1	2.8	257.19	2075	14.9	823	301	2611	white
YL-W1	YL-W1	YL	13.9	8.7	3.1	148.73	1725	13.4	774.6	298	1320	white
YL-W2	YL-W2	YL	16.2	9.8	2.3	186.46	1725	13.4	774.6	298	1320	white
YL-W3	YL-W3	YL	13	9.6	2.2	129.34	1725	13.4	774.6	298	1320	white
YL-W4	YL-W4	YL	14.3	9.5	2.2	154.23	1725	13.4	774.6	298	1320	white
YL-W5	YL-W5	YL	15.2	10.2	2.3	190.11	1725	13.4	774.6	298	1320	white
YL-H1	YL-H1	YL	15.7	10.1	2.5	186.97	1725	13.4	774.6	298	1320	‘decorative’
YL-H2	YL-H2	YL	15.6	9.4	1.9	148.27	1725	13.4	774.6	298	1320	‘decorative’
YL-H3	YL-H3	YL	15	8.6	4	167.05	1725	13.4	774.6	298	1320	‘decorative’
YL-H4	YL-H4	YL	15.6	9.8	2.5	194.86	1725	13.4	774.6	298	1320	‘decorative’
YL-H5	YL-H5	YL	15.3	8.3	2.2	151.3	1725	13.4	774.6	298	1320	‘decorative’
JG-H1	JG-H1	JG	17	10.3	2.5	217.51	1660	22.1	1354	275	2065	‘decorative’
JG-H2	JG-H2	JG	17.9	11.5	2.6	245.74	1660	22.1	1354	275	2065	‘decorative’
JG-H3	JG-H3	JG	16.3	11.2	2.7	213.73	1660	22.1	1354	275	2065	‘decorative’
JG-H4	JG-H4	JG	16.5	11.1	2.5	188.72	1660	22.1	1354	275	2065	‘decorative’
JG-H5	JG-H5	JG	16.5	11.3	1.9	180.43	1660	22.1	1354	275	2065	‘decorative’
JG-W1	JG-W1	JG	16.1	10.8	3.2	269.32	1660	22.1	1354	275	2065	white
JG-W2	JG-W2	JG	15.9	10.4	2.1	206.02	1660	22.1	1354	275	2065	white
NJ-H1	NJ-H1	NJ	19.8	12.1	2.2	256.42	2113	19.3	867.8	311	2098	‘decorative’
NJ-H2	NJ-H2	NJ	17.8	11.5	2.2	191.06	2113	19.3	867.8	311	2098	‘decorative’
NJ-H3	NJ-H3	NJ	18.7	12.5	2.6	245.24	2113	19.3	867.8	311	2098	‘decorative’
NJ-H4	NJ-H4	NJ	19.8	13.5	2.2	246.44	2113	19.3	867.8	311	2098	‘decorative’
NJ-H5	NJ-H5	NJ	15.2	9.8	2.3	154	2113	19.3	867.8	311	2098	‘decorative’
PLQ-H1	PLQ-H1	PLQ	16.4	11.1	3	262.35	1891	14.9	1000.5	301	2328	‘decorative’
PLQ-H2	PLQ-H2	PLQ	17.5	11.1	2.3	233.4	1891	14.9	1000.5	301	2328	‘decorative’
PLQ-H3	PLQ-H3	PLQ	18.1	11.4	2.3	262.05	1891	14.9	1000.5	301	2328	‘decorative’
YA-H1	YA-H1	YA	16.4	9.8	2.5	203.34	2130	16.7	767.5	289	1365	‘decorative’
YA-H2	YA-H2	YA	16.5	10.1	1.7	124.43	2130	16.7	767.5	289	1365	‘decorative’
YA-H3	YA-H3	YA	17.4	10.9	1.7	146.11	2130	16.7	767.5	289	1365	‘decorative’
YA-H4	YA-H4	YA	16.3	9.8	2.2	156.54	2130	16.7	767.5	289	1365	‘decorative’
YA-H5	YA-H5	YA	17.1	10.4	2.7	243.47	2130	16.7	767.5	289	1365	‘decorative’
YA-W1	YA-W1	YA	20.1	13.5	1.8	200.85	2130	16.7	767.5	289	1365	white
XY-H1	XY-H1	XY	17.1	10.6	1.9	156.26	1994	14.7	810.8	303	2624	‘decorative’
XY-H2	XY-H2	XY	16.5	11.7	2.6	161.93	1994	14.7	810.8	303	2624	‘decorative’
XY-H3	XY-H3	XY	18	12.4	2.1	212.97	1994	14.7	810.8	303	2624	‘decorative’
XY-H4	XY-H4	XY	17.8	11.3	2.5	233.16	1994	14.7	810.8	303	2624	‘decorative’
XY-H5	XY-H5	XY	19	12.7	2	227.78	1994	14.7	810.8	303	2624	‘decorative’
GN-1	GN-1	GN	15	10.7	2.8	200.63	1280	16.7	1056.5	305	1876	-
GN-2	GN-2	GN	14.8	10.1	3	189.63	1280	16.7	1056.5	305	1876	-
GN-3	GN-3	GN	14.8	10.3	2.5	164.01	1280	16.7	1056.5	305	1876	-
GN-4	GN-4	GN	16.1	10.9	2.3	139.76	1280	16.7	1056.5	305	1876	-
GN-5	GN-5	GN	15.4	10.6	3.2	124.66	1280	16.7	1056.5	305	1876	-
LQ-H1	LQ-H1	LQ	17.7	11.6	3	265.63	2276	17.7	966.4	234	2695	‘decorative’
LQ-H2	LQ-H2	LQ	17.3	11.6	2.8	245.34	2276	17.7	966.4	234	2695	‘decorative’
LQ-H3	LQ-H3	LQ	20.1	12	2.8	299.45	2276	17.7	966.4	234	2695	‘decorative’
LQ-H4	LQ-H4	LQ	18.9	12.2	2.6	264.49	2276	17.7	966.4	234	2695	‘decorative’
LQ-H5	LQ-H5	LQ	18.7	13	3.1	288.28	2276	17.7	966.4	234	2695	‘decorative’
LQ-W1	LQ-W1	LQ	18.3	11.5	2.4	253.34	2276	17.7	966.4	234	2695	white
LQ-W2	LQ-W2	LQ	19.2	12.7	2.8	289.6	2276	17.7	966.4	234	2695	white
LQ-W3	LQ-W3	LQ	18.5	11.5	3	276.46	2276	17.7	966.4	234	2695	white
YM-H1	YM-H1	YM	17.4	11.9	2.3	201.19	2360	21.9	613.8	310	2670	‘decorative’
YM-H2	YM-H2	YM	20.2	13.2	2.4	253.43	2360	21.9	613.8	310	2670	‘decorative’
YM-H3	YM-H3	YM	19.6	12.8	2.8	314.33	2360	21.9	613.8	310	2670	‘decorative’
YM-H4	YM-H4	YM	17.6	11.4	2.4	224.21	2360	21.9	613.8	310	2670	‘decorative’
YM-H5	YM-H5	YM	18.7	12.1	2.4	231.55	2360	21.9	613.8	310	2670	‘decorative’
YM-H6	YM-H6	YM	16.4	10.6	2.5	180.99	2360	21.9	613.8	310	2670	‘decorative’
YM-W1	YM-W1	YM	18.5	11	3	253.02	2360	21.9	613.8	310	2670	white
YM-W2	YM-W2	YM	18	11.7	2.8	251.17	2360	21.9	613.8	310	2670	white
YM-W3	YM-W3	YM	17.2	11.5	2.4	210.14	2360	21.9	613.8	310	2670	white
YM-W4	YM-W4	YM	18.2	11.6	2.9	254.34	2360	21.9	613.8	310	2670	white
YM-W5	YM-W5	YM	18.4	12.4	2.6	251.75	2360	21.9	613.8	310	2670	white
YM-G1	YM-G1	YM	16.4	10.8	2.1	174.22	2360	21.9	613.8	310	2670	green
JD-1	JD-1	JD	18.4	12	2.8	281.66	2083	18.3	1086.7	355	2132	-
JD-3	JD-3	JD	16.4	11.5	3	199.57	2083	18.3	1086.7	355	2132	-
JD-4	JD-4	JD	15.9	10.9	3	209.23	2083	18.3	1086.7	355	2132	-
GJ-W1	GJ-W1	GJ	15.6	11	2.7	197.8	2024	16	854	356	2371	white
GJ-W2	GJ-W2	GJ	18.6	13	2.5	243.59	2024	16	854	356	2371	white
GJ-W3	GJ-W3	GJ	18.3	13.1	2.3	203.75	2024	16	854	356	2371	white
GJ-W4	GJ-W4	GJ	13.8	9.3	2.3	141.13	2024	16	854	356	2371	white
GJ-W5	GJ-W5	GJ	16	11.2	2	141.67	2024	16	854	356	2371	white
GJ-G1	GJ-G1	GJ	18.7	12.4	2.5	399.83	2024	16	854	356	2371	green
GJ-G2	GJ-G2	GJ	18.9	12.3	2.5	209.22	2024	16	854	356	2371	green
GJ-G3	GJ-G3	GJ	17	11.4	2.5	222.45	2024	16	854	356	2371	green
GJ-G4	GJ-G4	GJ	16.3	11.1	2.6	212.22	2024	16	854	356	2371	green
GJ-G5	GJ-G5	GJ	17.2	12.3	2	186.22	2024	16	854	356	2371	green
GJ-G6	GJ-G6	GJ	17.7	11.2	2.1	175.18	2024	16	854	356	2371	green
GJ-H1	GJ-H1	GJ	16.7	11.5	2.4	220.37	2024	16	854	356	2371	‘decorative’
GJ-H3	GJ-H3	GJ	17.6	12.9	2.4	225.32	2024	16	854	356	2371	‘decorative’
GJ-H4	GJ-H4	GJ	16.5	10.5	2.5	174.46	2024	16	854	356	2371	‘decorative’
GJ-H5	GJ-H5	GJ	18.3	12.2	2.8	255.35	2024	16	854	356	2371	‘decorative’
JS-W1	JS-W1	JS	18.1	12.2	1.8	171.81	1787	19.8	805	307	2322	white
JS-W2	JS-W2	JS	17.8	11.4	2.6	245.22	1787	19.8	805	307	2322	white
JS-W3	JS-W3	JS	18.6	12.5	2.1	219.32	1787	19.8	805	307	2322	white
JS-W4	JS-W4	JS	13.4	8.6	1.7	119.34	1787	19.8	805	307	2322	white
JS-W5	JS-W5	JS	16	8.8	2.7	183.11	1787	19.8	805	307	2322	white
JS-W6	JS-W6	JS	16.1	9.1	2.5	177.63	1787	19.8	805	307	2322	white
JS-W7	JS-W7	JS	17.1	10.8	2.2	190.49	1787	19.8	805	307	2322	white
JS-G1	JS-G1	JS	15.3	9.3	2.5	161.87	1787	19.8	805	307	2322	green
JS-G2	JS-G2	JS	16.4	9.8	2.4	162.14	1787	19.8	805	307	2322	green
JS-G3	JS-G3	JS	16.3	10.3	2.8	205.53	1787	19.8	805	307	2322	green
JS-G4	JS-G4	JS	15.8	9.5	2.5	200.59	1787	19.8	805	307	2322	green
JS-G5	JS-G5	JS	16	9.9	1.3	110.24	1787	19.8	805	307	2322	green
JS-H2	JS-H2	JS	15.9	9.6	2.5	183.1	1787	19.8	805	307	2322	‘decorative’
JS-H3	JS-H3	JS	15.5	9.8	2.5	185.08	1787	19.8	805	307	2322	‘decorative’
JS-H4	JS-H4	JS	17.3	11	2.5	214.17	1787	19.8	805	307	2322	‘decorative’
JS-H5	JS-H5	JS	17	11.2	2.5	233.7	1787	19.8	805	307	2322	‘decorative’
MLQ-H1	MLQ-H1	MLQ	18.8	13.1	3.1	331.12	2057	13.4	1032	241	1985	‘decorative’
MLQ-H2	MLQ-H2	MLQ	17.7	12.5	3	275.09	2057	13.4	1032	241	1985	‘decorative’
MLQ-H3	MLQ-H3	MLQ	18.8	12.7	2.8	273.83	2057	13.4	1032	241	1985	‘decorative’
MLQ-W1	MLQ-W1	MLQ	16.2	11.3	3.2	245.72	2057	13.4	1032	241	1985	white
MLQ-W2	MLQ-W2	MLQ	16.3	10.5	2.7	199	2057	13.4	1032	241	1985	white
MLQ-W3	MLQ-W3	MLQ	15.7	10.9	3.3	230.44	2057	13.4	1032	241	1985	white
MLQ-G1	MLQ-G1	MLQ	16	10.4	2.9	221.19	2057	13.4	1032	241	1985	green
MLQ-G2	MLQ-G2	MLQ	16.4	11.6	2.9	205.29	2057	13.4	1032	241	1985	green
HP-H1	HP-H1	HP	17.2	12.4	2.6	228.86	1994	19.8	870	303	2390	‘decorative’
HP-H2	HP-H2	HP	15.1	9.6	2.2	143.82	1994	19.8	870	303	2390	‘decorative’
HP-H3	HP-H3	HP	18.6	11.2	2	177.06	1994	19.8	870	303	2390	‘decorative’
HP-H4	HP-H4	HP	19	12.6	2.3	223.66	1994	19.8	870	303	2390	‘decorative’
SP-W1	SP-W1	SP	17.3	11.3	2.4	222.71	1925	18	961.5	317	2176	white
SP-W2	SP-W2	SP	14.7	8.8	2.3	168.58	1925	18	961.5	317	2176	white
SP-W3	SP-W3	SP	17.6	11.6	2.8	267.62	1925	18	961.5	317	2176	white
SP-W4	SP-W4	SP	14.9	9.6	2.3	160.17	1925	18	961.5	317	2176	white
SP-W5	SP-W5	SP	15.5	9	1.3	116.6	1925	18	961.5	317	2176	white
SP-H1	SP-H1	SP	16.8	9.8	2.8	223.55	1925	18	961.5	317	2176	‘decorative’
SP-H2	SP-H2	SP	16.5	10.7	2.8	202.77	1925	18	961.5	317	2176	‘decorative’
SP-H3	SP-H3	SP	15.7	9.4	2.6	168.89	1925	18	961.5	317	2176	‘decorative’
SP-H4	SP-H4	SP	15.7	9.3	2.2	170.6	1925	18	961.5	317	2176	‘decorative’
SP-H5	SP-H5	SP	15	9	2.3	160.37	1925	18	961.5	317	2176	‘decorative’
SP-G1	SP-G1	SP	15.9	10.6	2.1	136.98	1925	18	961.5	317	2176	green
SP-G2	SP-G2	SP	15.2	10.3	3	185.76	1925	18	961.5	317	2176	green
SP-G3	SP-G3	SP	15.5	9.7	2.7	185.4	1925	18	961.5	317	2176	green
SP-G4	SP-G4	SP	16.9	10.7	2.4	187.32	1925	18	961.5	317	2176	green
SP-G5	SP-G5	SP	14.1	9.5	2.5	149.31	1925	18	961.5	317	2176	green
HZ-W1	HZ-W1	HZ	14.6	9.7	2.8	176.49	2277	12.7	1101.6	301	2100	white
HZ-W2	HZ-W2	HZ	17.9	11.3	3.2	268.07	2277	12.7	1101.6	301	2100	white
HZ-W3	HZ-W3	HZ	17.5	12.2	3	273.79	2277	12.7	1101.6	301	2100	white
HZ-W4	HZ-W4	HZ	16.4	11	3	224.43	2277	12.7	1101.6	301	2100	white
HZ-W5	HZ-W5	HZ	18.3	13.1	3.3	289.55	2277	12.7	1101.6	301	2100	white
HZ-W6	HZ-W6	HZ	15.4	10.8	3.6	252.85	2277	12.7	1101.6	301	2100	white
HZ-H1	HZ-H1	HZ	18.1	11.6	3.3	287.26	2277	12.7	1101.6	301	2100	‘decorative’
HZ-H2	HZ-H2	HZ	15.8	10.9	2.8	227.47	2277	12.7	1101.6	301	2100	‘decorative’
HZ-H3	HZ-H3	HZ	18.2	12.4	2.7	271.97	2277	12.7	1101.6	301	2100	‘decorative’
HZ-H4	HZ-H4	HZ	17.3	12	2.9	252.45	2277	12.7	1101.6	301	2100	‘decorative’
HZ-G1	HZ-G1	HZ	15.5	10.7	2.9	229.16	2277	12.7	1101.6	301	2100	green
HZ-G2	HZ-G2	HZ	17.1	11.6	2.5	214.24	2277	12.7	1101.6	301	2100	green
FQ-H1	FQ-H1	FQ	18.6	12.7	2.4	237.54	2220	16.9	1366.6	292	2005	‘decorative’
FQ-H2	FQ-H2	FQ	19.1	13.1	2.7	288.04	2220	16.9	1366.6	292	2005	‘decorative’
FQ-H3	FQ-H3	FQ	19.9	13.3	2.9	335.97	2220	16.9	1366.6	292	2005	‘decorative’
FQ-H4	FQ-H4	FQ	20.4	13.5	2.6	314.45	2220	16.9	1366.6	292	2005	‘decorative’
FQ-H5	FQ-H5	FQ	18.8	12.9	2.8	271.81	2220	16.9	1366.6	292	2005	‘decorative’
DC-H1	DC-H1	DC	18.6	12.7	2.7	263.34	2440	14.9	1000.5	238	2328	‘decorative’
DC-H2	DC-H2	DC	19.9	13.1	2.8	297.56	2440	14.9	1000.5	238	2328	‘decorative’
DC-H3	DC-H3	DC	18.1	11.8	3	275.9	2440	14.9	1000.5	238	2328	‘decorative’
DC-H4	DC-H4	DC	18.4	11.7	3	276.36	2440	14.9	1000.5	238	2328	‘decorative’
DC-H5	DC-H5	DC	20	14.1	2.8	307.18	2440	14.9	1000.5	238	2328	‘decorative’
FY-H1	FY-H1	FY	17.3	11.4	2.9	234.05	1835	14.3	1064.6	264	1492	‘decorative’
FY-H2	FY-H2	FY	17.5	11.3	2.5	200.03	1835	14.3	1064.6	264	1492	‘decorative’
FY-W1	FY-W1	FY	16.3	11.2	2.2	137.38	1835	14.3	1064.6	264	1492	white
FY-W3	FY-W3	FY	16.5	10.9	2.9	220.46	1835	14.3	1064.6	264	1492	white
MLS-1	MLS-1	MLS	17.8	12.1	2.4	257.3	1769	18.8	835.4	323	2131	-
MLS-2	MLS-2	MLS	17.6	11.1	2.2	225.92	1769	18.8	835.4	323	2131	-
MLS-3	MLS-3	MLS	16.8	11	2	176.78	1769	18.8	835.4	323	2131	-
MLS-4	MLS-4	MLS	16.9	11.1	2.7	220.25	1769	18.8	835.4	323	2131	-
MLS-5	MLS-5	MLS	18.2	12.1	2.8	273	1769	18.8	835.4	323	2131	-
MLS-6	MLS-6	MLS	16.7	10.1	2.9	261.38	1769	18.8	835.4	323	2131	-
ZX-1	ZX-1	ZX	15	10.2	2.3	157.96	1523	11.3	914.6	219	1341	-
ZX-2	ZX-2	ZX	14.9	9.3	2.6	168.51	1523	11.3	914.6	219	1341	-
ZX-3	ZX-3	ZX	15.1	10.4	2.5	153.89	1523	11.3	914.6	219	1341	-
ZX-4	ZX-4	ZX	14.4	10.1	2.4	159.75	1523	11.3	914.6	219	1341	-
ZX-5	ZX-5	ZX	15.2	10.1	2.4	155.91	1523	11.3	914.6	219	1341	-
FM-W1	FM-W1	FM	18.7	12.8	2.2	277.88	2320	15.8	846.5	245	2287	white
FM-W2	FM-W2	FM	17	11.1	2.7	240.27	2320	15.8	846.5	245	2287	white
FM-W3	FM-W3	FM	15.9	10.5	1.8	169.96	1958	17.5	977.5	333	2192	white
ZY-H1	ZY-H1	ZY	19.2	12.1	2	208.61	1958	17.5	977.5	333	2192	‘decorative’
ZY-H2	ZY-H2	ZY	18.2	12.2	2.5	252.55	1958	17.5	977.5	333	2192	‘decorative’
ZY-H3	ZY-H3	ZY	19.9	13.4	2.6	265.41	1958	17.5	977.5	333	2192	‘decorative’
ZY-H4	ZY-H4	ZY	17.9	11.7	2.9	284.1	1958	17.5	977.5	333	2192	‘decorative’
ZY-H5	ZY-H5	ZY	19.6	12.9	2.4	253.76	1958	17.5	977.5	333	2192	‘decorative’
HQ-H1	HQ-H1	HQ	16.3	10.5	2.9	226.04	2238	13.5	966.4	299	2300	‘decorative’
HQ-H2	HQ-H2	HQ	20.2	12.6	2.8	313.44	2238	13.5	966.4	299	2300	‘decorative’
HQ-H3	HQ-H3	HQ	15.3	8.7	2.4	172.61	2238	13.5	966.4	299	2300	‘decorative’
HQ-H4	HQ-H4	HQ	16.2	10.5	2.3	198.19	2238	13.5	966.4	299	2300	‘decorative’
HQ-H5	HQ-H5	HQ	16.8	11.1	2.6	245	2238	13.5	966.4	299	2300	‘decorative’
HQ-H6	HQ-H6	HQ	18.3	12.4	2.8	294.4	2238	13.5	966.4	299	2300	‘decorative’
