# Supplementary material for: The effect of environmental factors on the genetic differentiation of Cucurbita ficifolia populations based on whole-genome resequencing
Source: BMC Plant Biol. 2023 Dec 15;23:647. doi: 10.1186/s12870-023-04602-3 (PMC10722772; doi:10.1186/s12870-023-04602-3)
Supplement: Supplementary file 2 — Additional file 2: Table S2. SNP and InDel information. [file 12870_2023_4602_MOESM2_ESM.xlsx]

## Sheet: SNP and InDel informat
Table S2 SNP and InDel information.
BMK ID	Total_reads	Mapped(%)	Properly_mapped(%)	Ave_depth	Cov_ratio_1X(%)	Cov_ratio_5X(%)	Cov_ratio_10X(%)	SNP							Indel
								SNPnumber	Transition	Transversion	Ti/Tv	Heterozygosity	Homozygosity	Het-ratio	#Sample	CDS-Insertion	CDS-Deletion	CDS-Homo	CDS-Het	CDS-Total	Genome-Insertion	Genome-Deletion	Genome-Homo	Genome-Het	Genome-Total
DC-H1	23150282	93.95	65.82	10	65.72	43.84	14.03	1832159	1076963	755196	1.42	15323	1816836	0.0083	DC-H1	6767	8833	14718	882	15600	270836	301701	566488	6049	572537
DC-H2	21951680	92.67	65.3	9	66.09	42.75	14.02	1776479	1044232	732247	1.42	16647	1759832	0.0093	DC-H2	6232	8142	13640	734	14374	258386	288355	540793	5948	546741
DC-H3	23261676	93.89	66.59	10	65.85	44.88	15.09	1842082	1083107	758975	1.42	15967	1826115	0.0086	DC-H3	6882	9063	15019	926	15945	271383	303621	568541	6463	575004
DC-H4	22947780	90.61	62.43	9	66.04	45.32	16.18	1840637	1081385	759252	1.42	19956	1820681	0.0108	DC-H4	6782	8820	14685	917	15602	273785	305179	571660	7304	578964
DC-H5	20895126	92.47	63.68	8	66.17	43.39	13.85	1787177	1050961	736216	1.42	16639	1770538	0.0093	DC-H5	6413	8411	14041	783	14824	258107	288288	540435	5960	546395
DL-W1	19192308	93.88	64.69	8	64.14	36.49	9.74	1701905	1004581	697324	1.44	16491	1685414	0.0096	DL-W1	6151	8048	13459	740	14199	230583	259429	484646	5366	490012
DL-W2	20882810	93.74	66.08	8	65.54	42.75	12.91	1821900	1070872	751028	1.42	16233	1805667	0.0089	DL-W2	6865	8991	15014	842	15856	264441	295782	554156	6067	560223
DL-W3	21240924	93.3	64.49	9	65.31	39	10.26	1718651	1012292	706359	1.43	16331	1702320	0.0095	DL-W3	6139	8044	13526	657	14183	235231	264863	495085	5009	500094
DL-W4	21681034	94.21	67.6	9	64.5	39.02	11.63	1736311	1025203	711108	1.44	15402	1720909	0.0088	DL-W4	6409	8410	14012	807	14819	237282	267138	498958	5462	504420
DL-W5	20735798	93.59	63.45	9	65.43	41.01	11	1810186	1063571	746615	1.42	14841	1795345	0.0081	DL-W5	6646	8668	14546	768	15314	264691	294259	553774	5176	558950
DY-H1	25282156	92.82	63.72	10	66.4	44.49	16.77	1758686	1033614	725072	1.42	20986	1737700	0.0119	DY-H1	5982	7859	13032	809	13841	253101	283343	529106	7338	536444
DY-H2	26484344	93.19	65.93	11	66.28	44.97	17.41	1778158	1044677	733481	1.42	21416	1756742	0.012	DY-H2	6175	8100	13388	887	14275	258262	289074	539703	7633	547336
FM-W1	22255568	93.51	66.43	9	65.18	38.27	10	1687223	992946	694277	1.43	18230	1668993	0.0108	FM-W1	5961	7729	12997	693	13690	230234	258994	483943	5285	489228
FM-W2	21954580	94.15	66.54	9	65.32	41.21	12.16	1807520	1062722	744798	1.42	18773	1788747	0.0103	FM-W2	6620	8668	14411	877	15288	264197	295554	552697	7054	559751
FM-W3	24269578	94.03	67.7	10	65.78	44.43	14.84	1838034	1080370	757664	1.42	19035	1818999	0.0103	FM-W3	6906	9099	14994	1011	16005	269526	302041	564143	7424	571567
FQ-H1	24199426	94.54	70.38	10	65.45	44.07	15.84	1828772	1076159	752613	1.42	17945	1810827	0.0098	FQ-H1	6807	9055	14814	1048	15862	265567	298630	556746	7451	564197
FQ-H2	25061800	92.76	66.21	10	66.09	46.13	16.73	1852225	1089155	763070	1.42	17446	1834779	0.0094	FQ-H2	6967	9196	15168	995	16163	273502	305932	572441	6993	579434
FQ-H3	22755262	94.17	68.12	9	65.47	43.67	14.23	1834135	1078539	755596	1.42	16860	1817275	0.0091	FQ-H3	6841	9027	14950	918	15868	268403	300491	562183	6711	568894
FQ-H4	28058204	94.33	70.29	12	66.51	49.65	24.3	1867438	1097759	769679	1.42	18440	1848998	0.0098	FQ-H4	7050	9354	15255	1149	16404	278675	312306	582611	8370	590981
FQ-H5	25441302	93.83	66.48	11	66.3	47.66	18.75	1862789	1095096	767693	1.42	19466	1843323	0.0104	FQ-H5	7026	9219	15246	999	16245	277523	309616	579350	7789	587139
FY-H1	23221014	85.91	58.47	9	65.52	38.71	9.85	1737431	1021233	716198	1.42	17215	1720216	0.0099	FY-H1	6177	8040	13454	763	14217	247836	276556	518644	5748	524392
FY-H2	21829892	90.73	62.84	9	65.48	38.45	9.3	1727969	1015975	711994	1.42	16476	1711493	0.0095	FY-H2	6185	8116	13602	699	14301	241322	270181	506406	5097	511503
FY-W1	26918590	93.06	67.4	11	67.43	51.15	25.61	1856842	1092212	764630	1.42	20087	1836755	0.0108	FY-W1	7070	9300	15318	1052	16370	270502	304028	566874	7656	574530
FY-W3	25339036	93.49	64.46	10	66.84	49.28	22.13	1868259	1098017	770242	1.42	25974	1842285	0.0139	FY-W3	6906	9108	14973	1041	16014	280437	312786	583428	9795	593223
GJ-G1	20918646	93.47	58.63	8	65.64	42.32	12.99	1807798	1061862	745936	1.42	17968	1789830	0.0099	GJ-G1	6483	8555	14180	858	15038	265646	296474	555280	6840	562120
GJ-G2	20328534	93.38	62.31	8	65.11	39.1	11.13	1770251	1039544	730707	1.42	17561	1752690	0.0099	GJ-G2	6303	8236	13762	777	14539	259187	289576	542239	6524	548763
GJ-G3	23982162	94.2	65.05	10	66.07	45.7	15.97	1850829	1087695	763134	1.42	20274	1830555	0.0109	GJ-G3	6894	9040	15019	915	15934	274853	306432	573772	7513	581285
GJ-G4	21865790	92.48	65.22	9	65.79	43.24	12.99	1827660	1073944	753716	1.42	19397	1808263	0.0106	GJ-G4	6884	9046	15000	930	15930	266991	298162	558045	7108	565153
GJ-G5	25501504	94	64.69	11	66.52	48.53	19.47	1871185	1099619	771566	1.42	19279	1851906	0.0103	GJ-G5	7046	9246	15341	951	16292	280172	312158	584995	7335	592330
GJ-G6	24232508	93.95	64.16	10	66.29	46.93	17.12	1860278	1093187	767091	1.42	20557	1839721	0.011	GJ-G6	6996	9231	15274	953	16227	276407	308548	577175	7780	584955
GJ-H1	22394466	92.69	63.69	9	65.95	45.26	15.65	1849307	1086280	763027	1.42	20870	1828437	0.0112	GJ-H1	6996	9168	15025	1139	16164	274939	305981	573757	7163	580920
GJ-H3	24097650	93.65	63.59	10	66.26	46.66	16.64	1858051	1091835	766216	1.42	20161	1837890	0.0108	GJ-H3	6965	9207	15209	963	16172	275967	307608	576023	7552	583575
GJ-H4	20563738	93.55	57.63	8	65.6	42.08	12.49	1806252	1061051	745201	1.42	18087	1788165	0.01	GJ-H4	6486	8579	14259	806	15065	263558	294946	551776	6728	558504
GJ-H5	19516818	94.15	66.31	8	64.99	39.23	9.87	1802986	1059536	743450	1.42	17777	1785209	0.0098	GJ-H5	6758	8857	14731	884	15615	262317	292970	548795	6492	555287
GJ-W1	20845510	92.3	65.32	8	65.33	37.29	9.39	1622151	955206	666945	1.43	17411	1604740	0.0107	GJ-W1	5573	7265	12250	588	12838	213277	241235	449784	4728	454512
GJ-W2	20306382	92.97	64.57	8	65.63	40.66	11.45	1762900	1036769	726131	1.42	16711	1746189	0.0094	GJ-W2	6340	8264	13813	791	14604	250697	281410	526311	5796	532107
GJ-W3	19676284	92.94	65.33	8	65.4	39.06	10	1737969	1022338	715631	1.42	17611	1720358	0.0101	GJ-W3	6243	8199	13674	768	14442	243407	273513	511253	5667	516920
GJ-W4	24734012	93.93	64.4	10	66.46	48.85	19.55	1872575	1100418	772157	1.42	17543	1855032	0.0093	GJ-W4	7114	9305	15506	913	16419	280260	312381	585595	7046	592641
GJ-W5	23906244	93.72	63.14	10	66.31	47.3	17.62	1860553	1093149	767404	1.42	19773	1840780	0.0106	GJ-W5	6929	9232	15203	958	16161	276747	308726	577929	7544	585473
GM-H1	23423884	93.14	65.02	10	66.38	46.83	19.14	1840343	1082748	757595	1.42	16542	1823801	0.0089	GM-H1	6727	8795	14687	835	15522	272545	303513	569612	6446	576058
GM-H2	24336120	92.34	64.21	10	66.14	44.51	17.13	1778549	1044506	734043	1.42	17012	1761537	0.0095	GM-H2	6133	8111	13449	795	14244	260152	290792	544605	6339	550944
GM-H3	21358830	92.05	65.61	8	65.68	42.1	14.07	1748741	1027858	720883	1.42	17556	1731185	0.01	GM-H3	6190	8143	13511	822	14333	248423	279581	521824	6180	528004
GM-H4	21268948	93.49	65.41	9	65.3	40.87	11.77	1780015	1048393	731622	1.43	17227	1762788	0.0096	GM-H4	6524	8403	14154	773	14927	254145	283652	531933	5864	537797
GM-H5	23372770	92.38	64.94	9	66.19	44.08	15.37	1763858	1036107	727751	1.42	17981	1745877	0.0101	GM-H5	6200	8144	13539	805	14344	251948	282583	528434	6097	534531
GN-1	19566824	94.03	65.32	8	64.21	35.36	8.04	1736061	1020994	715067	1.42	15414	1720647	0.0088	GN-1	6257	8051	13578	730	14308	247812	276268	518879	5201	524080
GN-2	27457672	87.82	62.01	11	66.77	50.44	24	1880150	1105279	774871	1.42	20449	1859701	0.0108	GN-2	7105	9325	15378	1052	16430	283218	315605	590458	8365	598823
GN-3	21418680	89.81	58.76	8	65.96	42.84	14.49	1784167	1047218	736949	1.42	16699	1767468	0.0093	GN-3	6280	8242	13700	822	14522	261833	291930	547530	6233	553763
GN-4	22777336	93.37	58.15	9	65.76	43.52	14.64	1812939	1065044	747895	1.42	17063	1795876	0.0094	GN-4	6503	8548	14219	832	15051	267430	298164	559146	6448	565594
GN-5	24190002	93.52	60.74	10	66.13	45.27	16.79	1827380	1073850	753530	1.42	17191	1810189	0.0094	GN-5	6667	8663	14446	884	15330	270320	301561	565045	6836	571881
HP-H1	21404362	93.45	65.7	9	65.49	42.2	12.11	1827239	1073825	753414	1.42	17407	1809832	0.0095	HP-H1	6859	9043	14927	975	15902	267362	298853	560065	6150	566215
HP-H2	23193018	93.29	65.21	9	65.81	44.29	14.39	1838337	1080101	758236	1.42	16471	1821866	0.0089	HP-H2	6880	8981	14927	934	15861	272023	303662	569330	6355	575685
HP-H3	21134786	93.45	63.17	9	65.56	41.93	12.97	1800937	1058283	742654	1.42	18027	1782910	0.01	HP-H3	6565	8525	14217	873	15090	262742	293894	549999	6637	556636
HP-H4	22631208	94.11	64.55	9	65.75	44.01	13.6	1838652	1079883	758769	1.42	15495	1823157	0.0084	HP-H4	6858	9010	15044	824	15868	272272	303272	569669	5875	575544
HQ-H1	22403854	93.55	65.11	9	65.59	39.62	10.71	1746745	1027665	719080	1.42	15809	1730936	0.009	HQ-H1	6151	8007	13478	680	14158	249552	278197	522474	5275	527749
HQ-H2	20721810	93.1	66.97	8	65.49	39.26	10.36	1695337	997869	697468	1.43	17940	1677397	0.0105	HQ-H2	6072	7893	13269	696	13965	230361	259011	484338	5034	489372
HQ-H3	19755828	92.86	66.48	8	65.29	38.75	10.19	1697400	999224	698176	1.43	17212	1680188	0.0101	HQ-H3	5936	7772	13053	655	13708	232438	261445	488995	4888	493883
HQ-H4	20576722	93.16	67.04	8	65.8	41.38	12.08	1738591	1023504	715087	1.43	18252	1720339	0.0104	HQ-H4	6230	8209	13711	728	14439	239705	269391	503626	5470	509096
HQ-H5	23238264	94.06	67.43	10	65.8	44.67	14.96	1838576	1080926	757650	1.42	16220	1822356	0.0088	HQ-H5	6842	9104	15026	920	15946	270682	302057	566204	6535	572739
HQ-H6	26472996	91.7	64.6	11	66.53	48.49	20.14	1863677	1095517	768160	1.42	17165	1846512	0.0092	HQ-H6	6964	9171	15174	961	16135	278414	310376	581808	6982	588790
HZ-G1	20935490	92.58	59.9	8	65.98	42.29	13.09	1782441	1047261	735180	1.42	19350	1763091	0.0108	HZ-G1	6295	8162	13710	747	14457	259900	289542	542703	6739	549442
HZ-G2	21700932	92.59	62.6	9	65.86	40.88	11.31	1760292	1034963	725329	1.42	19424	1740868	0.011	HZ-G2	6289	8125	13673	741	14414	251191	280552	525525	6218	531743
HZ-H1	20283782	92.34	64.93	8	61.65	37.58	11.37	1666465	981176	685289	1.43	25088	1641377	0.015	HZ-H1	6472	8173	12508	2137	14645	244154	270941	506639	8456	515095
HZ-H2	23115784	92.68	63.88	9	66.54	47.65	18.63	1860312	1093692	766620	1.42	23704	1836608	0.0127	HZ-H2	6947	9121	15077	991	16068	277170	309159	577853	8476	586329
HZ-H3	21539002	92.97	63.92	9	66.26	44.82	14.73	1813644	1066017	747627	1.42	19198	1794446	0.0105	HZ-H3	6637	8721	14538	820	15358	263467	294254	551183	6538	557721
HZ-H4	25928138	93.74	67.94	11	66.68	49.36	22.5	1869784	1099586	770198	1.42	22576	1847208	0.012	HZ-H4	7065	9330	15300	1095	16395	278202	311362	580775	8789	589564
HZ-W1	26647192	93.43	61.4	11	66.42	48.38	20.62	1864691	1094319	770372	1.42	18304	1846387	0.0098	HZ-W1	6888	9159	15101	946	16047	281591	313075	587342	7324	594666
HZ-W2	22499682	93.6	65.5	9	65.69	44.04	13.99	1830432	1076557	753875	1.42	18826	1811606	0.0102	HZ-W2	6744	8919	14785	878	15663	268785	299338	561304	6819	568123
HZ-W3	26377386	93.15	59.33	11	66.26	46.74	18.9	1847665	1083489	764176	1.41	18047	1829618	0.0097	HZ-W3	6795	8888	14805	878	15683	278794	309834	581551	7077	588628
HZ-W4	28816582	93.08	62.52	12	66.69	49.92	23.64	1875116	1100382	774734	1.42	20298	1854818	0.0108	HZ-W4	7008	9270	15272	1006	16278	283238	315921	590946	8213	599159
HZ-W5	27266844	93.89	65.3	11	66.44	48.97	22.29	1867596	1096095	771501	1.42	17133	1850463	0.0091	HZ-W5	6956	9288	15258	986	16244	281265	313853	587928	7190	595118
HZ-W6	22154674	93.84	66.58	9	66.2	44.45	14.94	1837967	1080597	757370	1.42	31412	1806555	0.017	HZ-W6	6840	9005	14732	1113	15845	269769	302006	560901	10874	571775
JD-1	22838546	93.07	59.91	9	66.34	44.83	15.69	1796626	1056188	740438	1.42	16583	1780043	0.0092	JD-1	6465	8413	14052	826	14878	260008	290591	544587	6012	550599
JD-3	20882848	92.92	64.95	8	65.71	40.84	11.47	1764096	1037581	726515	1.42	16503	1747593	0.0093	JD-3	6376	8431	14006	801	14807	250886	281229	526452	5663	532115
JD-4	20140850	93.3	66.57	8	64.92	37.5	9.09	1743088	1025374	717714	1.42	15324	1727764	0.0087	JD-4	6322	8274	13820	776	14596	246145	275773	516680	5238	521918
JG-H1	21571084	93.17	66.18	9	65.6	42.38	13.82	1783353	1049481	733872	1.43	18237	1765116	0.0102	JG-H1	6429	8351	13955	825	14780	256370	286411	536413	6368	542781
JG-H2	21229334	93.18	65.07	9	65.47	41.48	13.13	1774337	1044508	729829	1.43	16531	1757806	0.0093	JG-H2	6330	8135	13687	778	14465	255959	285253	535402	5810	541212
JG-H3	21555502	93.55	66.1	9	65.18	39	10.78	1744006	1026679	717327	1.43	16732	1727274	0.0095	JG-H3	6160	8026	13512	674	14186	247459	276985	518871	5573	524444
JG-H4	22989596	93.56	66.88	10	65.36	40.74	12.2	1780417	1047842	732575	1.43	18925	1761492	0.0106	JG-H4	6452	8439	14023	868	14891	256007	286489	535831	6665	542496
JG-H5	22689024	93.41	67.1	9	65.91	43.59	14.67	1801918	1060906	741012	1.43	18723	1783195	0.0103	JG-H5	6609	8718	14412	915	15327	257735	289406	540253	6888	547141
JG-W1	21001016	91.73	65.23	8	65.41	41.32	11.99	1778261	1047598	730663	1.43	19057	1759204	0.0107	JG-W1	6595	8563	14281	877	15158	251119	280924	525942	6101	532043
JG-W2	21234226	93.1	64.75	9	65.6	42.29	13.4	1790359	1053669	736690	1.43	19649	1770710	0.0109	JG-W2	6427	8436	14044	819	14863	257730	288042	539033	6739	545772
JS-G1	22967008	92.55	62.55	9	65.91	45.09	15.24	1846976	1085192	761784	1.42	21915	1825061	0.0118	JS-G1	6908	9177	14856	1229	16085	274079	305706	572133	7652	579785
JS-G2	21410236	92.14	60.66	8	66.03	42.37	14.06	1767538	1038408	729130	1.42	19568	1747970	0.011	JS-G2	6223	8091	13511	803	14314	256250	286470	535652	7068	542720
JS-G3	24155382	94.18	66.33	10	66.03	45.3	15.64	1847244	1085779	761465	1.42	20690	1826554	0.0112	JS-G3	6998	9104	15097	1005	16102	272966	305304	570376	7894	578270
JS-G4	23247168	94.21	66.16	9	65.8	44.82	14.59	1850923	1087199	763724	1.42	20191	1830732	0.0109	JS-G4	6974	9229	15219	984	16203	274125	305853	572399	7579	579978
JS-G5	26047416	94.05	65.67	11	65.95	45.39	17.28	1837883	1080103	757780	1.42	20587	1817296	0.0112	JS-G5	6776	8892	14640	1028	15668	272662	304959	569460	8161	577621
JS-H2	22618474	94.41	66.16	9	65.63	44	13.48	1846443	1084531	761912	1.42	19421	1827022	0.0105	JS-H2	6993	9203	15244	952	16196	272536	304242	569594	7184	576778
JS-H3	22022526	92.68	66.15	9	66.05	42.02	12.68	1753111	1031422	721689	1.42	21050	1732061	0.012	JS-H3	6278	8336	13774	840	14614	244739	275644	513580	6803	520383
JS-H4	21442090	92.83	60.9	9	65.83	42.06	12.53	1780570	1046817	733753	1.42	19979	1760591	0.0112	JS-H4	6307	8291	13786	812	14598	255615	286412	535228	6799	542027
JS-H5	20575846	93.29	61.73	8	65.67	41.1	12.16	1772063	1041454	730609	1.42	18724	1753339	0.0105	JS-H5	6280	8150	13675	755	14430	256813	286515	536663	6665	543328
JS-W1	23330954	93.15	60.05	9	66.33	46.72	17.73	1847912	1085145	762767	1.42	17956	1829956	0.0097	JS-W1	6803	8898	14791	910	15701	275714	306650	575300	7064	582364
JS-W2	24211644	93.21	62.57	10	66.5	47.69	18.67	1860250	1092924	767326	1.42	20969	1839281	0.0112	JS-W2	6897	9050	15013	934	15947	278240	309649	579887	8002	587889
JS-W3	22645884	93.97	64.81	9	65.74	44.02	13.93	1841227	1081374	759853	1.42	19880	1821347	0.0107	JS-W3	6864	9034	14959	939	15898	271825	303399	567855	7369	575224
JS-W4	23132782	93.94	64.69	9	66.15	46.34	16.27	1857803	1091590	766213	1.42	20417	1837386	0.0109	JS-W4	6990	9249	15250	989	16239	275941	307785	575936	7790	583726
JS-W5	21371362	91.87	61.25	8	65.85	43.59	14.42	1828152	1073787	754365	1.42	19141	1809011	0.0104	JS-W5	6703	8771	14530	944	15474	270713	301894	565302	7305	572607
JS-W6	22169946	92.96	56.92	9	66.35	46.03	17.29	1835462	1078341	757121	1.42	20324	1815138	0.011	JS-W6	6585	8690	14420	855	15275	273471	304433	570273	7631	577904
JS-W7	25887526	93.95	65.36	11	66.56	49.07	20.3	1875424	1101841	773583	1.42	21539	1853885	0.0114	JS-W7	7133	9469	15518	1084	16602	279918	313164	584837	8245	593082
LQ-H1	22539632	93.99	66.37	9	65.99	45.76	15.23	1856147	1090725	765422	1.42	19187	1836960	0.0103	LQ-H1	7001	9240	15301	940	16241	274223	305876	573151	6948	580099
LQ-H2	21168586	92.44	54.89	8	65.87	43.26	14.32	1805514	1060064	745450	1.42	16809	1788705	0.0093	LQ-H2	6487	8540	14221	806	15027	266326	296823	556813	6336	563149
LQ-H3	21349078	93.79	58.58	9	65.56	42.42	13.15	1809517	1063201	746316	1.42	16810	1792707	0.0092	LQ-H3	6510	8559	14288	781	15069	265372	295833	554914	6291	561205
LQ-H4	24207124	94.15	65.95	10	66.03	46.2	15.93	1858008	1091378	766630	1.42	18154	1839854	0.0097	LQ-H4	7002	9187	15243	946	16189	276392	307869	577354	6907	584261
LQ-H5	24590554	92.41	59.52	10	66.71	47.21	18.86	1830946	1075575	755371	1.42	20842	1810104	0.0113	LQ-H5	6568	8668	14381	855	15236	269984	301938	564393	7529	571922
LQ-W1	23415454	93.91	63.86	10	66.06	45.82	16.11	1848967	1086552	762415	1.42	17812	1831155	0.0096	LQ-W1	6919	9079	15076	922	15998	274624	306039	573743	6920	580663
LQ-W2	23094672	94.42	67.49	10	65.99	45.61	15.34	1853638	1090295	763343	1.42	19412	1834226	0.0104	LQ-W2	7094	9353	15496	951	16447	272597	304346	569637	7306	576943
LQ-W3	20990350	93.66	63.23	9	65.42	42.06	12.26	1822488	1070301	752187	1.42	16277	1806211	0.0089	LQ-W3	6711	8853	14691	873	15564	269031	299929	562757	6203	568960
LY-1	20986634	94.11	66.56	9	65.43	41.7	12.21	1821724	1070931	750793	1.42	15320	1806404	0.0084	LY-1	6742	8827	14779	790	15569	266050	297576	557868	5758	563626
LY-2	19978914	92.66	68.2	8	64.95	38.72	10.38	1769853	1040012	729841	1.42	15693	1754160	0.0088	LY-2	6518	8508	14245	781	15026	253193	284595	532076	5712	537788
LY-3	21618226	94.15	65.51	9	64.82	40.54	12.75	1763788	1040165	723623	1.43	15274	1748514	0.0086	LY-3	6535	8470	14248	757	15005	245875	275908	516421	5362	521783
MLP-H1	21233576	93.24	68.5	8	65.12	39.34	11.08	1721644	1012287	709357	1.42	16573	1705071	0.0096	MLP-H1	6085	8069	13342	812	14154	239248	270453	503976	5725	509701
MLP-H2	30102504	93.66	68.09	13	67.19	49.49	22.11	1840889	1082659	758230	1.42	19114	1821775	0.0103	MLP-H2	6834	9042	14913	963	15876	269050	301267	563052	7265	570317
MLP-H3	24248596	92.29	64.14	10	66.15	43.86	16.64	1753166	1029454	723712	1.42	17286	1735880	0.0098	MLP-H3	5921	7897	13027	791	13818	253776	284322	531967	6131	538098
MLP-H4	22018056	92.82	65.9	9	65.45	40.06	12.2	1727122	1014573	712549	1.42	15920	1711202	0.0092	MLP-H4	5956	7808	12987	777	13764	247223	276366	517964	5625	523589
MLP-H5	19349756	93.23	64.27	8	64.46	38.05	10.82	1724073	1017212	706861	1.43	14728	1709345	0.0085	MLP-H5	6251	8120	13649	722	14371	236753	265622	497310	5065	502375
MLP-H6	24408292	94.57	67.74	10	65.95	45.72	15.75	1856802	1091185	765617	1.42	16320	1840482	0.0087	MLP-H6	7137	9346	15567	916	16483	273332	306273	573042	6563	579605
MLQ-G1	21731072	94.17	60.78	9	65.18	40.03	11.14	1787219	1049832	737387	1.42	14818	1772401	0.0082	MLQ-G1	6419	8345	14034	730	14764	261275	291876	547563	5588	553151
MLQ-G2	20639284	91.98	62.02	8	65.67	41.15	11.27	1795407	1054739	740668	1.42	18633	1776774	0.0103	MLQ-G2	6555	8576	14306	825	15131	260033	290935	544423	6545	550968
MLQ-H1	22185416	92.74	64.24	9	66.02	42.96	13.31	1788894	1052398	736496	1.42	19886	1769008	0.0111	MLQ-H1	6450	8455	14111	794	14905	257380	287706	538412	6674	545086
MLQ-H2	21560980	92.94	65.44	9	65.57	42.41	12.77	1809430	1064339	745091	1.42	20063	1789367	0.011	MLQ-H2	6716	8836	14650	902	15552	261458	292400	546818	7040	553858
MLQ-H3	21320916	93.57	68.36	9	65.94	43.52	14.64	1788812	1052756	736056	1.43	18252	1770560	0.0102	MLQ-H3	6552	8616	14244	924	15168	253272	285011	531547	6736	538283
MLQ-W1	20896838	93.2	64.71	8	65.96	43.06	13.18	1794370	1054836	739534	1.42	17026	1777344	0.0094	MLQ-W1	6497	8474	14199	772	14971	258663	288832	541644	5851	547495
MLQ-W2	19915338	93.58	66.24	8	65.42	40.03	10.79	1752417	1030946	721471	1.42	16979	1735438	0.0096	MLQ-W2	6333	8264	13811	786	14597	246537	276502	517468	5571	523039
MLQ-W3	21390972	93.17	65.47	9	66.14	43.82	13.98	1795799	1056299	739500	1.42	19548	1776251	0.0108	MLQ-W3	6568	8560	14283	845	15128	257415	287773	538413	6775	545188
MLS-1	21790116	93.34	66.01	9	66.11	43.78	13.4	1804479	1061379	743100	1.42	17028	1787451	0.0094	MLS-1	6725	8835	14724	836	15560	258637	289874	542749	5762	548511
MLS-2	21903992	92.66	65.03	9	66.14	43.61	13.15	1801709	1059828	741881	1.42	17082	1784627	0.0094	MLS-2	6611	8707	14546	772	15318	258352	289192	541755	5789	547544
MLS-3	22860150	91.94	60.99	9	66.74	46.62	17.96	1824009	1071839	752170	1.42	19467	1804542	0.0106	MLS-3	6623	8688	14463	848	15311	269064	299783	561886	6961	568847
MLS-4	21251204	92.08	63.42	8	65.97	42.91	13.29	1764437	1037670	726767	1.42	18107	1746330	0.0102	MLS-4	6286	8206	13694	798	14492	250098	279912	524482	5528	530010
MLS-5	22198136	92.25	62.09	9	66.36	44.86	15.3	1808776	1063031	745745	1.42	16496	1792280	0.0091	MLS-5	6497	8512	14240	769	15009	265228	295397	554809	5816	560625
MLS-6	22385312	93.16	65.53	9	66.01	42.64	12.33	1790009	1052882	737127	1.42	16715	1773294	0.0093	MLS-6	6592	8668	14480	780	15260	255717	286323	536446	5594	542040
NH-G1	20983678	93.43	65.03	8	65.13	41.84	14.02	1778760	1049838	728922	1.44	38821	1739939	0.0218	NH-G1	6832	8986	14227	1591	15818	245104	275992	512986	8110	521096
NH-G10	19396784	92.88	65.17	8	65.17	38.81	10.29	1750121	1030846	719275	1.43	18864	1731257	0.0107	NH-G10	6437	8372	14029	780	14809	244379	274100	512443	6036	518479
NH-G2	21523250	92.27	64.53	9	65.98	44.2	14.31	1834004	1077837	756167	1.42	20194	1813810	0.011	NH-G2	6813	8937	14884	866	15750	269639	300911	563516	7034	570550
NH-G3	21750666	93.03	65.35	9	65.93	43.27	14.17	1805541	1062669	742872	1.43	19800	1785741	0.0109	NH-G3	6594	8661	14450	805	15255	259106	290059	542464	6701	549165
NH-G4	19564196	93.58	64.41	8	64.58	39.34	11.56	1740755	1026915	713840	1.43	17984	1722771	0.0103	NH-G4	6390	8355	14022	723	14745	238651	268360	501169	5842	507011
NH-G5	20792808	93.77	66.16	8	64.88	41.09	13.18	1760674	1038904	721770	1.43	18967	1741707	0.0107	NH-G5	6522	8614	14248	888	15136	242467	273047	509250	6264	515514
NH-G6	25221010	95.06	70.04	10	64.62	43.26	17.86	1790162	1056903	733259	1.44	20641	1769521	0.0115	NH-G6	6785	8914	14646	1053	15699	245088	279006	516400	7694	524094
NH-G7	19463450	93.52	64.9	8	64.77	38.94	11.4	1731759	1021259	710500	1.43	18033	1713726	0.0104	NH-G7	6313	8166	13700	779	14479	237569	267622	499205	5986	505191
NH-G8	20757672	93.54	66.79	8	65.58	42.26	13.4	1793234	1055727	737507	1.43	20097	1773137	0.0112	NH-G8	6544	8551	14274	821	15095	255295	286260	534766	6789	541555
NH-H1	21835862	90.83	63.93	9	65.7	40.6	11.66	1741502	1026317	715185	1.43	18936	1722566	0.0108	NH-H1	6347	8226	13812	761	14573	239494	269453	503151	5796	508947
NH-H2	20124280	91.5	64.54	8	65.17	39.39	10.82	1762958	1037964	724994	1.43	17343	1745615	0.0098	NH-H2	6344	8331	13891	784	14675	250517	280236	524863	5890	530753
NH-H3	26769328	88.28	63.58	10	66.51	45.58	16.94	1802983	1061921	741062	1.43	22338	1780645	0.0123	NH-H3	6731	8806	14594	943	15537	256064	287541	536119	7486	543605
NH-H4	25253074	87.51	62.14	10	66.03	45.2	17.05	1830021	1076672	753349	1.42	19132	1810889	0.0104	NH-H4	6697	8765	14509	953	15462	268366	299842	560943	7265	568208
NH-H5	24272634	93.3	66.79	10	66.5	47.37	19.62	1838988	1082442	756546	1.43	20394	1818594	0.011	NH-H5	6840	9006	14896	950	15846	268770	300574	561771	7573	569344
NH-W1	23524002	93.49	67.12	10	66.01	44.28	15.34	1807862	1064275	743587	1.43	18970	1788892	0.0104	NH-W1	6673	8761	14551	883	15434	260002	291500	544652	6850	551502
NH-W2	23269672	92.89	64.9	9	66.08	44.76	16.83	1811957	1066008	745949	1.42	18446	1793511	0.0101	NH-W2	6513	8511	14149	875	15024	265052	295497	553775	6774	560549
NH-W3	19510158	93.14	65.13	8	64.96	38.73	11.14	1741598	1025240	716358	1.43	18239	1723359	0.0104	NH-W3	6117	7917	13303	731	14034	248269	277679	519737	6211	525948
NH-W4	20596854	92.15	65.05	8	65.13	39.78	11.24	1765942	1039663	726279	1.43	16007	1749935	0.009	NH-W4	6420	8397	14022	795	14817	252123	281967	528408	5682	534090
NH-W5	20621800	92.55	64.88	8	65.48	40.91	11.69	1761698	1037870	723828	1.43	18438	1743260	0.0104	NH-W5	6413	8468	14087	794	14881	247532	277244	518730	6046	524776
NJ-H1	19672042	93.77	66.73	8	64.86	37.65	9.54	1740991	1025368	715623	1.43	15750	1725241	0.009	NJ-H1	6287	8297	13828	756	14584	244072	273589	512101	5560	517661
NJ-H2	20596594	94.04	66.81	9	64.49	35.97	8.57	1719376	1013032	706344	1.43	14402	1704974	0.0083	NJ-H2	6128	7973	13389	712	14101	241284	269907	506204	4987	511191
NJ-H3	20487788	94.18	66.84	9	64.41	35.26	8.07	1714830	1010105	704725	1.43	14337	1700493	0.0083	NJ-H3	6232	8129	13657	704	14361	237828	266632	499564	4896	504460
NJ-H4	21097812	93.09	65.84	9	65.79	43.15	13.73	1795417	1057411	738006	1.43	17099	1778318	0.0095	NJ-H4	6620	8581	14392	809	15201	256224	286542	536924	5842	542766
NJ-H5	23956930	93.76	59.39	10	65.61	42.74	14.16	1807447	1060928	746519	1.42	16388	1791059	0.009	NJ-H5	6485	8477	14145	817	14962	268033	298193	559780	6446	566226
PLQ-H1	20235392	93.32	62.6	8	65.3	40.71	11.38	1807608	1061264	746344	1.42	17435	1790173	0.0096	PLQ-H1	6600	8621	14394	827	15221	266604	297076	557267	6413	563680
PLQ-H2	25843998	93.55	67.16	11	66.31	49.02	20.59	1876782	1103430	773352	1.42	21942	1854840	0.0116	PLQ-H2	7288	9625	15681	1232	16913	278823	312126	582439	8510	590949
PLQ-H3	19781354	94.34	62.49	8	64.16	33.81	7.46	1728325	1015239	713086	1.42	14844	1713481	0.0085	PLQ-H3	6046	7946	13283	709	13992	250454	279362	524445	5371	529816
SP-G1	26642506	93.55	63.3	11	66.44	48.88	21.75	1869845	1097273	772572	1.42	21048	1848797	0.0112	SP-G1	7013	9225	15248	990	16238	282114	314211	588152	8173	596325
SP-G2	21106330	91.29	62.64	8	65.84	43.23	15.04	1795144	1055855	739289	1.42	22932	1772212	0.0127	SP-G2	6511	8479	13777	1213	14990	263167	292877	549081	6963	556044
SP-G3	22018646	92.82	63.78	9	66.22	46.06	16.99	1835282	1078724	756558	1.42	19033	1816249	0.0103	SP-G3	6685	8716	14557	844	15401	272206	302802	568215	6793	575008
SP-G4	21019144	92.8	64.59	8	65.78	42.99	13.14	1808903	1063310	745593	1.42	19527	1789376	0.0107	SP-G4	6661	8641	14463	839	15302	263835	294482	551526	6791	558317
SP-G5	21577806	92.86	64.08	9	66.05	45.27	16.23	1828615	1074947	753668	1.42	19701	1808914	0.0107	SP-G5	6697	8693	14531	859	15390	269524	300658	562974	7208	570182
SP-H1	27145396	94.26	66.58	11	66.61	49.45	20.89	1878258	1103839	774419	1.42	21824	1856434	0.0116	SP-H1	7148	9450	15541	1057	16598	280355	312607	584642	8320	592962
SP-H2	21590840	92.62	63.13	9	66.31	43.45	14.25	1774053	1043434	730619	1.42	20951	1753102	0.0118	SP-H2	6264	8265	13698	831	14529	253357	283857	530154	7060	537214
SP-H3	21608956	93.62	67.98	9	65.83	42.18	12.78	1782134	1049580	732554	1.43	20448	1761686	0.0114	SP-H3	6502	8673	14290	885	15175	251692	282776	527645	6823	534468
SP-H4	24538812	93.21	66.42	10	66.83	47.82	19.96	1819964	1070302	749662	1.42	23227	1796737	0.0127	SP-H4	6607	8758	14380	985	15365	262363	294573	548986	7950	556936
SP-H5	24050630	94.28	66.45	10	66.15	47.07	17.19	1863935	1094920	769015	1.42	20191	1843744	0.0108	SP-H5	7093	9291	15419	965	16384	276886	308908	578208	7586	585794
SP-W1	24051050	93.48	63.44	10	66.51	48.11	19.17	1867836	1097325	770511	1.42	20440	1847396	0.0109	SP-W1	6996	9220	15259	957	16216	280243	311402	583796	7849	591645
SP-W2	25544786	94.01	66.05	10	66.65	49.72	20.77	1881183	1105562	775621	1.42	21008	1860175	0.0111	SP-W2	7185	9443	15632	996	16628	282694	314642	589519	7817	597336
SP-W3	22734270	93.16	63.84	9	66.18	45.23	15.39	1844804	1084408	760396	1.42	24951	1819853	0.0135	SP-W3	6922	9043	14949	1016	15965	271700	303827	566439	9088	575527
SP-W4	22543088	93.68	65.17	9	66.22	46.77	16.77	1862440	1095328	767112	1.42	19955	1842485	0.0107	SP-W4	7044	9217	15290	971	16261	276722	308104	577318	7508	584826
SP-W5	19893336	92.99	63.93	8	65.55	40.52	11.45	1745955	1027498	718457	1.43	19507	1726448	0.0111	SP-W5	6249	8258	13648	859	14507	244335	274548	512529	6354	518883
TC-1	20073586	94.4	65.65	8	64.92	38.01	9.21	1788454	1051628	736826	1.42	14884	1773570	0.0083	TC-1	6650	8692	14573	769	15342	257841	288145	540498	5488	545986
TC-2	28701860	94.65	70.15	12	66.56	50.46	24.3	1882248	1106379	775869	1.42	18642	1863606	0.0099	TC-2	7268	9507	15729	1046	16775	280746	315219	588067	7898	595965
TC-3	20714428	94.07	65.17	8	64.62	40.08	12.08	1761472	1039707	721765	1.44	17480	1743992	0.0099	TC-3	6591	8678	14358	911	15269	243433	273271	511257	5447	516704
TC-4	21608166	94.31	68.14	9	65.44	42.24	12.79	1825626	1073147	752479	1.42	16093	1809533	0.0088	TC-4	6847	9032	15004	875	15879	265910	298165	557788	6287	564075
TC-5	24023668	93.41	66.69	10	66.09	44.66	15.76	1812395	1067637	744758	1.43	16820	1795575	0.0092	TC-5	6718	8819	14712	825	15537	261145	291842	547029	5958	552987
XY-H1	26293218	93.91	64.61	11	66.15	46.2	16.53	1852578	1088249	764329	1.42	16066	1836512	0.0086	XY-H1	6853	9121	15081	893	15974	276418	308037	578036	6419	584455
XY-H2	25572886	89.12	54.32	10	66.47	46.64	17.53	1835684	1078911	756773	1.42	16875	1818809	0.0091	XY-H2	6768	8839	14677	930	15607	271420	302916	567899	6437	574336
XY-H3	25482992	93.98	65.83	11	66.43	48.02	19.2	1866615	1096892	769723	1.42	17907	1848708	0.0095	XY-H3	7018	9229	15267	980	16247	279553	311501	583920	7134	591054
XY-H4	22182132	93.87	60.55	9	65.09	39.84	11.01	1788642	1049903	738739	1.42	14143	1774499	0.0079	XY-H4	6368	8335	13974	729	14703	263397	293460	551499	5358	556857
XY-H5	21037122	93.68	64.7	8	65.86	44.36	13.87	1842010	1082289	759721	1.42	15800	1826210	0.0085	XY-H5	6940	9083	15185	838	16023	272397	303460	569847	6010	575857
YA-H1	23187568	93.48	60.65	9	66.46	47.54	18.13	1859432	1092318	767114	1.42	18527	1840905	0.0099	YA-H1	6898	9038	15086	850	15936	277670	309384	580081	6973	587054
YA-H2	22237100	93.91	63.33	9	65.62	43.39	13.72	1832513	1076698	755815	1.42	19072	1813441	0.0104	YA-H2	6714	8816	14662	868	15530	271465	302743	567005	7203	574208
YA-H3	21906236	93.27	61.79	9	65.88	44.24	15	1831200	1075304	755896	1.42	17928	1813272	0.0097	YA-H3	6673	8736	14601	808	15409	273812	304040	571167	6685	577852
YA-H4	25516916	95.19	73.39	11	65.36	45.38	18.3	1834070	1079331	754739	1.43	17797	1816273	0.0097	YA-H4	6895	9306	15071	1130	16201	265214	299361	556466	8109	564575
YA-H5	21627068	94.21	66.75	9	65.26	40.97	11.6	1798284	1057563	740721	1.42	15646	1782638	0.0087	YA-H5	6629	8690	14473	846	15319	260411	291063	545720	5754	551474
YA-W1	23554824	93.58	56.3	10	65.7	43.3	14.22	1811210	1063790	747420	1.42	16341	1794869	0.009	YA-W1	6423	8532	14193	762	14955	267846	298306	560059	6093	566152
YB-H1	19184716	93.61	64.89	8	64.05	35.93	9.69	1695144	999638	695506	1.43	14031	1681113	0.0082	YB-H1	5969	7782	13065	686	13751	233278	262296	490619	4955	495574
YB-H2	20889158	93.76	65.09	9	64.37	36.61	9.38	1696728	1000845	695883	1.43	14631	1682097	0.0086	YB-H2	6050	7932	13317	665	13982	230708	259471	485567	4612	490179
YB-H3	20391178	93.32	64.68	8	64.73	38.79	11.17	1709644	1009453	700191	1.44	15818	1693826	0.0092	YB-H3	6271	8146	13702	715	14417	230181	259559	484656	5084	489740
YB-H4	20647154	93.76	65.02	9	64.27	35.5	9.32	1678608	989264	689344	1.43	14121	1664487	0.0084	YB-H4	5835	7653	12789	699	13488	230404	258658	484359	4703	489062
YB-H5	19662520	93.75	64.57	8	65.04	38.8	9.59	1798728	1057023	741705	1.42	14419	1784309	0.008	YB-H5	6655	8682	14580	757	15337	262030	292149	548872	5307	554179
YL-H1	24648960	93.92	68.11	10	66.26	47.29	19.32	1848519	1088230	760289	1.43	17371	1831148	0.0093	YL-H1	6967	9107	15131	943	16074	270620	303216	566902	6934	573836
YL-H2	24268722	92.92	65.53	10	66.58	46.89	19.24	1835942	1080103	755839	1.42	21364	1814578	0.0116	YL-H2	6660	8787	14545	902	15447	270778	302052	565050	7780	572830
YL-H3	22181136	92.63	65.14	9	66.19	45.13	15.83	1816466	1069266	747200	1.43	20673	1795793	0.0113	YL-H3	6774	8826	14719	881	15600	261127	292323	546400	7050	553450
YL-H4	22123356	92.02	65.67	9	65.6	42.74	13.53	1800944	1060263	740681	1.43	19482	1781462	0.0108	YL-H4	6721	8729	14551	899	15450	257490	288751	539507	6734	546241
YL-H5	22696156	93.04	65.4	9	66.21	45.61	16.68	1823952	1073581	750371	1.43	20089	1803863	0.011	YL-H5	6715	8797	14640	872	15512	264776	295959	553700	7035	560735
YL-W1	24297776	94.01	68.99	10	65.85	43.87	15.11	1799090	1060318	738772	1.43	20745	1778345	0.0115	YL-W1	6781	8882	14707	956	15663	252456	284702	529989	7169	537158
YL-W2	19165644	93.2	64.6	8	65.05	38.91	10.32	1746179	1029030	717149	1.43	18325	1727854	0.0104	YL-W2	6307	8177	13757	727	14484	244044	273001	511154	5891	517045
YL-W3	24147600	87.02	60.75	9	66.48	46.43	17.87	1830141	1077299	752842	1.43	19581	1810560	0.0106	YL-W3	6788	8876	14785	879	15664	267173	298602	558657	7118	565775
YL-W4	19926252	93.01	65.29	8	65.59	41.84	12.78	1789392	1053629	735763	1.43	19296	1770096	0.0107	YL-W4	6543	8590	14310	823	15133	255222	285932	534543	6611	541154
YL-W5	22760906	93.51	65.49	9	65.99	44.83	15.63	1824324	1074247	750077	1.43	19449	1804875	0.0106	YL-W5	6705	8862	14710	857	15567	264315	295505	552827	6993	559820
YM-G1	23675286	92.56	61.58	9	66.54	45.41	17.08	1805528	1060719	744809	1.42	20014	1785514	0.011	YM-G1	6393	8372	13918	847	14765	265111	295423	553167	7367	560534
YM-H1	23115532	93.42	62.1	9	65.86	41.35	12.68	1753193	1030197	722996	1.42	17022	1736171	0.0097	YM-H1	6071	7953	13318	706	14024	251841	281855	527562	6134	533696
YM-H2	21999472	92.7	63.12	9	66.18	42.92	13.43	1782055	1047204	734851	1.42	18993	1763062	0.0106	YM-H2	6323	8265	13805	783	14588	257325	287575	538386	6514	544900
YM-H3	21378618	92.95	62.74	9	65.91	42.24	12.49	1777576	1045037	732539	1.42	18872	1758704	0.0106	YM-H3	6414	8373	14034	753	14787	254512	285177	533459	6230	539689
YM-H4	22344222	93.51	66.66	9	66.2	44.04	14.37	1802273	1059850	742423	1.42	20999	1781274	0.0116	YM-H4	6636	8798	14492	942	15434	258286	290128	541108	7306	548414
YM-H5	25023824	92.92	63.58	10	67.05	48.4	20.67	1836316	1079624	756692	1.42	19817	1816499	0.0107	YM-H5	6730	8802	14661	871	15532	270166	302277	564857	7586	572443
YM-H6	21333068	92.61	65.01	8	65.94	42.71	13.15	1783911	1048927	734984	1.42	19473	1764438	0.0109	YM-H6	6501	8604	14228	877	15105	255027	285996	534413	6610	541023
YM-W1	22679276	93.35	64.76	9	66.31	43.88	14.67	1786485	1050915	735570	1.42	20595	1765890	0.0115	YM-W1	6476	8527	14144	859	15003	253889	285876	532564	7201	539765
YM-W2	21411922	93.12	64.39	9	65.91	42.39	13.48	1775133	1044217	730916	1.42	19772	1755361	0.0111	YM-W2	6350	8299	13793	856	14649	253611	284400	530960	7051	538011
YM-W3	24615636	93.33	65.8	10	66.68	46.9	17.51	1826125	1073902	752223	1.42	21335	1804790	0.0116	YM-W3	6805	8997	14871	931	15802	264145	296902	553646	7401	561047
YM-W4	20963350	94.3	64.25	9	65.08	39.82	10.4	1803762	1059616	744146	1.42	17590	1786172	0.0097	YM-W4	6652	8696	14540	808	15348	263105	293605	550301	6409	556710
YM-W5	20090304	92.6	62.98	8	65.77	40.86	11.51	1757611	1033927	723684	1.42	19051	1738560	0.0108	YM-W5	6302	8279	13807	774	14581	249097	278884	521608	6373	527981
ZX-1	20176128	86.57	59.13	7	64.94	35.85	7.91	1706131	1003464	702667	1.42	14847	1691284	0.0087	ZX-1	6012	7862	13265	609	13874	238720	266523	500515	4728	505243
ZX-2	21501310	92.37	64.84	9	65.6	39.3	11.43	1698433	999432	699001	1.42	16602	1681831	0.0097	ZX-2	5762	7541	12551	752	13303	238472	267588	500372	5688	506060
ZX-3	26074258	93.09	66.68	11	66.71	46.27	17.95	1793480	1055649	737831	1.43	19244	1774236	0.0107	ZX-3	6435	8465	13988	912	14900	256521	288056	537683	6894	544577
ZX-4	20633082	93.19	65.64	8	65.26	41.61	12.44	1812564	1065277	747287	1.42	15018	1797546	0.0082	ZX-4	6630	8688	14457	861	15318	266678	297433	558071	6040	564111
ZX-5	22877666	93.72	65.49	9	66.11	46.54	17.01	1854615	1089906	764709	1.42	20523	1834092	0.011	ZX-5	7018	9114	15142	990	16132	275656	306875	574714	7817	582531
ZY-H1	22674064	93.55	68.49	9	65.81	41.52	12.52	1731800	1019527	712273	1.43	18390	1713410	0.0106	ZY-H1	6248	8212	13667	793	14460	237965	268770	501104	5631	506735
ZY-H2	19317634	91.31	65.55	8	64.95	36.15	8.63	1633349	963175	670174	1.43	19189	1614160	0.0117	ZY-H2	5816	7639	12549	906	13455	214750	242639	452412	4977	457389
ZY-H3	26872174	94.24	69.44	12	65.58	40.99	12.38	1729348	1018761	710587	1.43	17239	1712109	0.0099	ZY-H3	6246	8121	13576	791	14367	238467	268463	501328	5602	506930
ZY-H4	22483414	92.84	64.91	9	66.38	44.69	14.69	1786009	1050166	735843	1.42	18923	1767086	0.0105	ZY-H4	6571	8606	14378	799	15177	253639	284145	531896	5888	537784
ZY-H5	19692500	93.02	66.69	8	65.23	38.05	9.54	1678395	987768	690627	1.43	16860	1661535	0.01	ZY-H5	5954	7653	12962	645	13607	227505	255851	478596	4760	483356
Average	2.25344e+07	93.097	64.5917	9.15247	65.7723	43.2115	14.4328					-	-	-
Total								3855120	2289860	1565260	1.46					14508	27573	--	--	42081	624318	736682	--	--	1361000
