# Supplementary material for: The effect of environmental factors on the genetic differentiation of Cucurbita ficifolia populations based on whole-genome resequencing
Source: BMC Plant Biol. 2023 Dec 15;23:647. doi: 10.1186/s12870-023-04602-3 (PMC10722772; doi:10.1186/s12870-023-04602-3)
Supplement: Supplementary file 3 — Additional file 3: Table S3. Pairwise fixation index (FST) values among 32 populations. [file 12870_2023_4602_MOESM3_ESM.xlsx]

## Sheet: Pairwise fixation index (FST) 
Table S3 Pairwise fixation index (FST) values among 32 populations.
	DC	DL	DY	FM	FQ	FY	GJ	GM	GN	HP	HQ	HZ	JD	JG	JS	LQ	LY	MLP	MLQ	MLS	NH	NJ	PLQ	SP	TC	XY	YA	YB	YL	YM	ZX	ZY
DC	*
DL	0.46289	*
DY	0.06543	0.19629	*
FM	0.05273	0.00586	0.38379	*
FQ	0.08984	0.12988	0.31055	0.6377	*
FY	0.52734	0.35938	0.05957	0.0166	0.25781	*
GJ	0.0459	0.00977	0.18652	0.05762	0.76855	0.12207	*
GM	0.09277	0.24219	0	0	0	0.04199	0	*
GN	0.13184	0.50488	0	0.00098	0.00586	0.19238	0	0	*
HP	0.21191	0.24121	0.00195	0.00195	0.02734	0.33203	0.00195	0.00098	0.00195	*
HQ	0.12305	0.27441	0.06641	0.0127	0.26074	0.18848	0.03516	0	0.00098	0.00098	*
HZ	0.10059	0.22949	0.01074	0.01465	0.08789	0.30371	0.02539	0.00098	0.00488	0.02637	0.03516	*
JD	0.4707	0.72461	0.08887	0.00488	0.05176	0.29102	0.00488	0.10156	0.09277	0.04395	0.02539	0.01172	*
JG	0.04102	0.04785	0.28613	0.09277	0.33496	0.04785	0.03906	0	0.00098	0.00293	0.08008	0.0166	0.00391	*
JS	0.03418	0.01758	0.00586	0.00977	0.02148	0.0166	0.00586	0	0	0.00195	0.01855	0.02246	0.00195	0.0127	*
LQ	0.0459	0.36328	0	0.00195	0.00684	0.11621	0.00098	0	0.00586	0.00098	0.00293	0.00488	0.04688	0	0.00195	*
LY	0.00977	0.14746	0	0	0.00195	0.03711	0	0	0	0	0	0.00293	0.00098	0	0	0	*
MLP	0.09766	0.10352	0.10547	0.04492	0.17871	0.14258	0.64941	0	0.00977	0.01074	0.12012	0.10449	0.03125	0.01367	0.01172	0.00879	0.00781	*
MLQ	0.20312	0.32812	0.00098	0	0.01074	0.20215	0	0	0.00488	0.00781	0.00293	0.00195	0.0752	0	0.00098	0.00098	0	0.00586	*
MLS	0.01074	0.02637	0	0	0.00098	0.05664	0	0	0	0	0	0	0.00098	0	0.00098	0	0	0	0.00098	*
NH	0.0332	0.03125	0	0	0.00879	0.15137	0.00195	0	0	0.00195	0.00195	0.00293	0.00293	0	0.00195	0	0	0.00488	0	0	*
NJ	0.14258	0.46094	0.35645	0.08984	0.71094	0.21387	0.01465	0.00098	0.01465	0.03027	0.15918	0.05469	0.08691	0.2832	0.00488	0.03809	0.00098	0.45508	0.01562	0.00098	0.00098	*
PLQ	0.0166	0.01367	0	0	0.00098	0.0459	0	0	0	0	0	0	0	0	0	0	0	0	0	0	0	0	*
SP	0.09473	0.2207	0.00293	0.00195	0.00195	0.18164	0.00098	0	0.03809	0.01172	0.00488	0.00977	0.04785	0.00195	0	0.01172	0	0.00195	0.00293	0	0	0.01367	0	*
TC	0.09863	0.42773	0.02734	0.01562	0.14844	0.18262	0.00781	0	0.00977	0.00488	0.02734	0.02148	0.03906	0.01855	0.00879	0.00879	0	0.13184	0	0	0.00098	0.14844	0	0.00391	*
XY	0.06445	0.20996	0.30762	0.23242	0.43457	0.05371	0.02832	0	0.00098	0.00195	0.10742	0.02148	0.00293	0.10742	0.00879	0	0.00098	0.23047	0	0	0.00195	0.45312	0	0.00098	0.014659	*
YA	0.3584	0.7334	0.17969	0.00977	0.26758	0.35742	0.00879	0.31445	0.12305	0.10938	0.21094	0.12305	0.84082	0.01562	0.00977	0.2207	0.14844	0.14648	0.16797	0.00488	0.01172	0.36816	0.00586	0.10059	0.220703	0.03223	*
YB	0.10645	0.16797	0.1748	0.13379	0.66309	0.06543	0.19043	0	0.00098	0.00293	0.07324	0.00391	0.03418	0.8252	0.00391	0.00586	0.00098	0.40234	0	0	0	0.6416	0	0.00098	0.0498	0.76562	0.18848	*
YL	0.24512	0.44336	0.05957	0.00586	0.17676	0.26074	0.00684	0.03027	0.07715	0.10449	0.19238	0.19336	0.39355	0.03906	0.00781	0.07129	0.04199	0.15137	0.19922	0.00293	0.00391	0.14648	0	0.04492	0.124023	0.06934	0.46289	0.0957	*
YM	0.30566	0.16211	0.00977	0.01855	0.08398	0.44922	0.01562	0.00098	0.02539	0.07324	0.01953	0.11621	0.03809	0.02246	0.00977	0.01758	0.00391	0.10449	0.00684	0.01855	0.15625	0.0791	0.00586	0.0293	0.014657	0.00977	0.12305	0.03516	0.14844	*
ZX	0.04004	0.00781	0.22754	0.00684	0.7998	0.08789	0.13184	0	0	0.00391	0.07129	0.01562	0.00293	0.02051	0.00488	0.00098	0	0.24121	0.00098	0	0	0.06445	0	0	0.006847	0.15723	0.01562	0.38281	0.0459	0.02148	*
ZY	0.03027	0.00098	0.08887	0.15137	0.52246	0.00879	0.09375	0	0.00195	0	0.01758	0.00781	0.00391	0.42285	0.00488	0.00098	0	0.5	0	0	0	0.0625	0	0.00098	0.003919	0.26074	0.00586	0.55273	0.00977	0.01074	0.36914	*
			0.84082
