# Supplementary material for: The effect of environmental factors on the genetic differentiation of Cucurbita ficifolia populations based on whole-genome resequencing
Source: BMC Plant Biol. 2023 Dec 15;23:647. doi: 10.1186/s12870-023-04602-3 (PMC10722772; doi:10.1186/s12870-023-04602-3)
Supplement: Supplementary file 4 — Additional file 4: Table S4. Gene number annoated from different databases. [file 12870_2023_4602_MOESM4_ESM.xlsx]

## Sheet: Gene number
Table S4 Gene number annoated from different databases
Annotated databases	Annotated Gene Number
NR	293
NT	293
trEMBL	291
SwissProt	220
GO	240
KEGG	203
COG	100
Total	293
